# Supplementary material for: Impact of lung function impairment after allogeneic hematopoietic stem cell transplantation
Source: Sci Rep. 2022 Aug 19;12:14155. doi: 10.1038/s41598-022-18553-6 (PMC9389505; doi:10.1038/s41598-022-18553-6)
Supplement: Supplementary file 1 — Supplementary Table 1. [file 41598_2022_18553_MOESM1_ESM.xlsx]

## Sheet: Sheet1
Supplementary Table 1 Characteristics of the patients and factors associated with obstructive lung function impairment
		Univariate Analysis			Multivariate Analysis
Factor	Number	HR	95%CI	P value	HR	95%CI	P value
Age at transplantation
<50 years	110	1			1
≥50 years	32	1.64	0.51-5.27	0.41	2.55	0.59-10.97	0.21
Sex
Female	59	1			1
Male	83	1.57	0.49-5.04	0.45	2.25	0.55-9.25	0.26
Refined disease risk index
Low/Intermediate	116	1			1
High/Very high	26	1.45	0.39-5.33	0.79	0.96	0.22-4.21	0.96
HCT-CI
<3	131	1			1
≥3	11	1.03	0.13-8.15	0.98	1.32	0.15-11.92	0.8
HLA compatibility
Match	93	1			1
Missmatch	49	1.62	0.55-4.76	0.38	4.74	1.41-15.93	0.01
Donor type
Related	40	1			1
Unrelated	102	1.25	0.35-4.51	0.73	0.45	0.06-3.32	0.44
Stem cell source
Bone marrow	103	1			1
Peripheral blood	23	0.44	0.06-3.45	0.43	0.34	0.02-4.60	0.42
Cord blood	16	0.57	0.08-4.21	0.58	0.41	0.05-3.53	0.42
Conditioning regimen
None-myeloablative	23	1			1
Myeloablative	119	2.53	0.32-20.00	0.38	3.28	0.54-19.91	0.20
TBI in conditioning
No	59	1			1
Yes	83	0.40	0.13-1.18	0.10	0.23	0.07-0.71	0.01
Pack-years
0	84	1			1
<20	42	1.41	0.40-4.97	0.59	0.95	0.20-4.51	0.95
≥20	28	1.48	0.39-5.69	0.56	0.78	0.12-4.99	0.79
Acute GVHD (gradeⅡ-Ⅳ)
No	86	1			1
Yes	56	0.95	0.32-2.87	0.93	1.23	0.3-5.11	0.78
Chronic GVHD (extensive)
No	103	1			1
Yes	39	1.56	0.48-5.05	0.46	2.28	0.69-7.55	0.18
ILD/COP
No	131	1			1
Yes	11	1.48	0.18-12.08	0.71	1.77	0.21-14.76	0.60
Abbreviations: HR, hazard ratio; CI, confidence interval; HCT-CI, Hematopoietic Cell Transplantation Comorbidity Index; HLA, human leukocyte antigen; TBI, total body irradiation; GVHD, graft-versus-host disease; ILD, interstitial lung disease; OP, organizing pneumonia
