# Supplementary material for: Impact of lung function impairment after allogeneic hematopoietic stem cell transplantation
Source: Sci Rep. 2022 Aug 19;12:14155. doi: 10.1038/s41598-022-18553-6 (PMC9389505; doi:10.1038/s41598-022-18553-6)
Supplement: Supplementary file 2 — Supplementary Table 2. [file 41598_2022_18553_MOESM2_ESM.xlsx]

## Sheet: Sheet1
Supplementary Table 2 Characteristics of the patients and factors associated with restrictive lung function impairment
		Univariate Analysis			Multivariate Analysis
Factor	Number	HR	95%CI	P value	HR	95%CI	P value
Age at transplantation
<50 years	108	1			1
≥50 years	41	1.08	0.43-2.73	0.87	0.80	0.25-2.57	0.70
Sex
Female	56	1			1
Male	93	1.55	0.61-3.95	0.36	2.10	0.64-6.89	0.22
Refined disease risk index
Low/Intermediate	126	1			1
High/Very high	23	0.59	0.13-2.64	0.49	0.99	0.22-4.46	0.99
HCT-CI
<3	137	1			1
≥3	12	1.82	0.60-5.58	0.29	2.29	0.71-7.35	0.16
HLA compatibility
Match	101	1			1
Missmatch	48	0.86	0.34-2.18	0.74	0.78	0.13-4.78	0.79
Donor type
Related	41	1			1
Unrelated	108	0.70	0.28-1.76	0.45	1.23	0.09-16.41	0.88
Stem cell source
Bone marrow	108	1			1
Peripheral blood	25	2.33	0.88-6.19	0.09	2.50	0.19-33.11	0.49
Cord blood	16	1.03	0.25-4.29	0.97	0.88	0.12-6.21	0.89
Conditioning regimen
Non-myeloablative	24	1			1
Myeloablative	125	1.19	0.35-4.03	0.78	1.37	0.29-6.34	0.69
TBI in conditioning
No	64	1			1
Yes	85	1.93	0.75-4.97	0.17	2.05	0.63-6.69	0.23
Pack-years
0	75	1			1
<20	40	1.06	0.36-3.14	0.92	0.63	0.17-2.40	0.50
≥20	34	1.63	0.62-4.29	0.32	1.26	0.47-3.41	0.65
Acute GVHD (gradeⅡ-Ⅳ)
No	90	1			1
Yes	59	1.69	0.72-3.99	0.23	1.69	0.71-4.01	0.24
Chronic GVHD (extensive)
No	107	1			1
Yes	42	3.46	1.49-8.01	0.004	2.04	0.77-5.41	0.15
BO/BOS
No	137	1			1
Yes	12	16.32	4.51-59.05	<0.001	15.38	4.35-54.46	<0.001
Abbreviations: HR, hazard ratio; CI, confidence interval; HCT-CI, Hematopoietic Cell Transplantation Comorbidity Index; HLA, human leukocyte antigen; TBI, total body irradiation; GVHD, graft-versus-host disease; BO, bronchiolitis obliterans; BOS, bronchiolitis obliterans syndrome
