# Supplementary material for: Impact of lung function impairment after allogeneic hematopoietic stem cell transplantation
Source: Sci Rep. 2022 Aug 19;12:14155. doi: 10.1038/s41598-022-18553-6 (PMC9389505; doi:10.1038/s41598-022-18553-6)
Supplement: Supplementary file 3 — Supplementary Table 3. [file 41598_2022_18553_MOESM3_ESM.xlsx]

## Sheet: OS
Supplementary Table 3 Characteristics of the patients and factors associated with overall survival
		Univariate Analysis
Factors	Number	HR	95% CI	P value
Age at transplantation
<50 years	98	1
≥50 years	32	1.65	0.49–5.56	0.42
Sex
Female	53	1
Male	77	1.95	0.53–7.21	0.32
Refined disease risk index
Low/Intermediate	108	1
High/Very high	22	0	0–Inf	1
HCT-CI
<3	119	1
≥3	11	0.91	0.12–7.15	0.93
HLA compatibility
Match	88	1
Missmatch	42	0.42	0.09–1.93	0.27
Donor type
Related	35	1
Unrelated	95	0.71	0.22–2.38	0.58
Stem cell source
Bone marrow	95	1
Peripheral blood	20	1.87	0.50–6.98	0.35
Cord blood	15	0	0–Inf	1
Conditioning regimen
Non-myeloablative	23	1
Myeloablative	107	1.23	0.27–5.64	0.79
TBI/TLI in conditioning
No	57	1
Yes	73	1.10	0.35–3.46	0.87
Acute GVHD (gradeⅡ-Ⅳ)
No	79	1
Yes	51	1.08	0.34–3.39	0.90
Chronic GVHD (extensive)
No	96	1
Yes	34	5.75	1.73–19.16	0.004
Obstructive LFI
No	119	1
Yes	11	2.67	0.58–12.34	0.21
Restrictive LFI
No	119	1
Yes	11	5.61	1.47–21.42	0.01
Abbreviations: HR, hazard ratio; CI, confidence interval; HCT-CI, Hematopoietic Cell Transplantation Comorbidity Index; HLA, human leukocyte antigen; Inf, infinite; TBI, total body irradiation; GVHD, graft-versus-host disease; LFI, lung function impairment
