# Supplementary material for: Impact of lung function impairment after allogeneic hematopoietic stem cell transplantation
Source: Sci Rep. 2022 Aug 19;12:14155. doi: 10.1038/s41598-022-18553-6 (PMC9389505; doi:10.1038/s41598-022-18553-6)
Supplement: Supplementary file 4 — Supplementary Table 4. [file 41598_2022_18553_MOESM4_ESM.xlsx]

## Sheet: NRM
Supplementary Table 4 Characteristics of the patients and factors associated with non-relapse mortality
		Univariate Analysis
Factors	Number	HR	95% CI	P value
Age at transplantation
<50 years	98	1
≥50 years	32	0.95	0.19–4.66	0.95
Sex
Female	53	1
Male	77	5.24	0.66–41.52	0.12
Refined disease risk index
Low/Intermediate	108	1
High/Very high	22	0	0–0	<0.001
HCT-CI
<3	119	1
≥3	11	1.40	0.16–12.14	0.76
HLA compatibility
Match	88	1
Missmatch	42	0.61	0.13–2.84	0.53
Donor type
Related	35	1
Unrelated	95	1.22	0.25–5.94	0.81
Stem cell source
Bone marrow	95	1
Peripheral blood	20	1.72	0.35–8.50	0.50
Cord blood	15	0	0–0	<0.001
Conditioning regimen
Non-myeloablative	23	1
Myeloablative	107	1.85	0.22–15.39	0.57
TBI in conditioning
No	57	1
Yes	73	0.97	0.26–3.60	0.96
Acute GVHD (gradeⅡ-Ⅳ)
No	79	1
Yes	51	0.76	0.19–3.04	0.70
Chronic GVHD (extensive)
No	96	1
Yes	34	3.61	1.02–12.75	0.047
Obstructive LFI
No	119	1
Yes	11	1.63	0.20–13.05	0.65
Restrictive LFI
No	119	1
Yes	11	7.66	2.08–28.20	0.002
Abbreviations: HR, hazard ratio; CI, confidence interval; HCT-CI, Hematopoietic Cell Transplantation Comorbidity Index; HLA, human leukocyte antigen; Inf, infinite; TBI, total body irradiation; GVHD, graft-versus-host disease; LFI, lung function impairment
